# Supplementary material for: Topics Mentioned by Stroke Patients during Supportive Phone Calls—Implications for Individualized Aftercare Programs
Source: Healthcare (Basel). 2022 Nov 29;10(12):2394. doi: 10.3390/healthcare10122394 (PMC9777582; doi:10.3390/healthcare10122394)
Supplement: Supplementary file 1 [file healthcare-10-02394-s001.zip]

Archive with 1 entries (1 files):
- healthcare-2021911-supplementary.pdf
